# Supplementary material for: Mitophagy genes in ovarian cancer: a comprehensive analysis for improved immunotherapy
Source: Discov Oncol. 2023 Dec 1;14:221. doi: 10.1007/s12672-023-00750-y (PMC10692064; doi:10.1007/s12672-023-00750-y)
Supplement: Supplementary file 2 — (XLSX 96 KB) [file 12672_2023_750_MOESM2_ESM.xlsx]

## Sheet: Supplementary Table 1
Table S1: Clinical information of 480 ovarian cancer patients
Id	fustat	futime	Figo_stage	Grade	Histophatological type of tumor	Dataset
TCGA_61_1741_01	Dead	1024	III+IV	3+4	Serous	TCGA
TCGA_25_1328_01	Dead	2009	III+IV	3+4	Serous	TCGA
TCGA_31_1959_01	Alive	67	III+IV	1+2	Serous	TCGA
TCGA_29_1703_01	Dead	1815	III+IV	1+2	Serous	TCGA
TCGA_13_1498_01	Dead	2012	III+IV	3+4	Serous	TCGA
TCGA_25_2409_01	Dead	821	III+IV	3+4	Serous	TCGA
TCGA_25_1329_01	Dead	457	III+IV	3+4	Serous	TCGA
TCGA_24_1603_01	Dead	2742	III+IV	3+4	Serous	TCGA
TCGA_13_0766_01	Dead	1725	III+IV	3+4	Serous	TCGA
TCGA_13_1410_01	Alive	2464	III+IV	3+4	Serous	TCGA
TCGA_13_1411_01	Dead	531	III+IV	3+4	Serous	TCGA
TCGA_23_1107_01	Dead	9	III+IV	3+4	Serous	TCGA
TCGA_29_1784_01	Alive	163	III+IV	3+4	Serous	TCGA
TCGA_25_1634_01	Dead	1091	III+IV	3+4	Serous	TCGA
TCGA_24_2254_01	Dead	1736	III+IV	3+4	Serous	TCGA
TCGA_09_2045_01	Dead	1069	III+IV	1+2	Serous	TCGA
TCGA_23_1024_01	Alive	468	III+IV	3+4	Serous	TCGA
TCGA_13_1408_01	Dead	1680	III+IV	3+4	Serous	TCGA
TCGA_13_1495_01	Dead	2749	III+IV	1+2	Serous	TCGA
TCGA_25_2042_01	Dead	396	III+IV	3+4	Serous	TCGA
TCGA_09_0366_01	Dead	1757	III+IV	3+4	Serous	TCGA
TCGA_24_1419_01	Alive	239	III+IV	3+4	Serous	TCGA
TCGA_04_1530_01	Dead	3622	III+IV	3+4	Serous	TCGA
TCGA_20_0991_01	Alive	789	III+IV	3+4	Serous	TCGA
TCGA_23_1809_01	Dead	1768	III+IV	3+4	Serous	TCGA
TCGA_59_2363_01	Alive	165	III+IV	3+4	Serous	TCGA
TCGA_13_0908_01	Dead	1843	III+IV	3+4	Serous	TCGA
TCGA_61_1918_01	Dead	479	III+IV	3+4	Serous	TCGA
TCGA_36_1581_01	Dead	737	III+IV	3+4	Serous	TCGA
TCGA_13_1489_01	Dead	2553	III+IV	1+2	Serous	TCGA
TCGA_30_1718_01	Dead	1579	III+IV	3+4	Serous	TCGA
TCGA_04_1655_01	Dead	1380	III+IV	1+2	Serous	TCGA
TCGA_24_1469_01	Alive	277	III+IV	3+4	Serous	TCGA
TCGA_61_2102_01	Dead	197	III+IV	3+4	Serous	TCGA
TCGA_25_1312_01	Dead	31	III+IV	3+4	Serous	TCGA
TCGA_24_1470_01	Alive	105	III+IV	3+4	Serous	TCGA
TCGA_24_0979_01	Dead	1264	III+IV	3+4	Serous	TCGA
TCGA_57_1582_01	Dead	731	III+IV	3+4	Serous	TCGA
TCGA_13_0730_01	Dead	542	III+IV	3+4	Serous	TCGA
TCGA_25_1313_01	Dead	820	III+IV	3+4	Serous	TCGA
TCGA_10_0931_01	Dead	1000	III+IV	3+4	Serous	TCGA
TCGA_36_1568_01	Alive	875	III+IV	3+4	Serous	TCGA
TCGA_24_1550_01	Dead	1249	III+IV	3+4	Serous	TCGA
TCGA_24_2271_01	Dead	962	III+IV	3+4	Serous	TCGA
TCGA_29_1695_01	Dead	1229	III+IV	1+2	Serous	TCGA
TCGA_13_1405_01	Dead	868	III+IV	3+4	Serous	TCGA
TCGA_61_1911_01	Alive	952	III+IV	3+4	Serous	TCGA
TCGA_13_1487_01	Dead	681	III+IV	3+4	Serous	TCGA
TCGA_61_1733_01	Alive	967	III+IV	3+4	Serous	TCGA
TCGA_24_1923_01	Dead	690	III+IV	3+4	Serous	TCGA
TCGA_24_0966_01	Alive	232	III+IV	3+4	Serous	TCGA
TCGA_29_1696_01	Dead	1032	III+IV	1+2	Serous	TCGA
TCGA_13_0762_01	Alive	3400	III+IV	3+4	Serous	TCGA
TCGA_57_1583_01	Dead	346	III+IV	3+4	Serous	TCGA
TCGA_24_0970_01	Dead	354	III+IV	3+4	Serous	TCGA
TCGA_13_0923_01	Alive	2547	III+IV	3+4	Serous	TCGA
TCGA_13_0797_01	Alive	2121	III+IV	3+4	Serous	TCGA
TCGA_59_2350_01	Dead	679	III+IV	3+4	Serous	TCGA
TCGA_04_1343_01	Dead	361	III+IV	3+4	Serous	TCGA
TCGA_10_0927_01	Dead	2490	III+IV	1+2	Serous	TCGA
TCGA_24_1850_01	Alive	168	III+IV	3+4	Serous	TCGA
TCGA_13_0897_01	Dead	2182	III+IV	3+4	Serous	TCGA
TCGA_24_2298_01	Dead	1620	III+IV	3+4	Serous	TCGA
TCGA_23_1023_01	Alive	1233	III+IV	3+4	Serous	TCGA
TCGA_24_1557_01	Dead	1213	III+IV	3+4	Serous	TCGA
TCGA_24_1562_01	Dead	1384	III+IV	3+4	Serous	TCGA
TCGA_25_1320_01	Dead	1155	III+IV	3+4	Serous	TCGA
TCGA_29_1768_01	Dead	952	III+IV	3+4	Serous	TCGA
TCGA_09_1667_01	Alive	1752	III+IV	3+4	Serous	TCGA
TCGA_61_2111_01	Alive	3825	III+IV	3+4	Serous	TCGA
TCGA_10_0938_01	Dead	636	III+IV	3+4	Serous	TCGA
TCGA_13_0804_01	Dead	1073	III+IV	3+4	Serous	TCGA
TCGA_13_0720_01	Dead	1355	III+IV	3+4	Serous	TCGA
TCGA_25_1628_01	Dead	627	III+IV	3+4	Serous	TCGA
TCGA_24_1846_01	Alive	133	III+IV	3+4	Serous	TCGA
TCGA_23_1109_01	Dead	1562	III+IV	3+4	Serous	TCGA
TCGA_20_1683_01	Alive	772	III+IV	3+4	Serous	TCGA
TCGA_61_2003_01	Alive	122	III+IV	1+2	Serous	TCGA
TCGA_25_2401_01	Dead	90	III+IV	3+4	Serous	TCGA
TCGA_24_1471_01	Alive	36	III+IV	3+4	Serous	TCGA
TCGA_23_1118_01	Alive	2616	III+IV	3+4	Serous	TCGA
TCGA_59_A5PD_01	Dead	624	I+II	3+4	Serous	TCGA
TCGA_61_2012_01	Alive	1212	III+IV	3+4	Serous	TCGA
TCGA_24_1467_01	Dead	3224	III+IV	3+4	Serous	TCGA
TCGA_30_1860_01	Dead	1366	III+IV	3+4	Serous	TCGA
TCGA_59_2354_01	Dead	1046	III+IV	3+4	Serous	TCGA
TCGA_10_0936_01	Dead	1123	III+IV	3+4	Serous	TCGA
TCGA_24_1428_01	Alive	529	III+IV	3+4	Serous	TCGA
TCGA_24_2262_01	Dead	11	III+IV	3+4	Serous	TCGA
TCGA_61_1995_01	Alive	61	III+IV	3+4	Serous	TCGA
TCGA_04_1332_01	Dead	1247	III+IV	3+4	Serous	TCGA
TCGA_13_0886_01	Alive	4665	III+IV	3+4	Serous	TCGA
TCGA_61_1907_01	Alive	952	III+IV	3+4	Serous	TCGA
TCGA_13_0891_01	Dead	3128	III+IV	3+4	Serous	TCGA
TCGA_24_2023_01	Dead	1364	III+IV	3+4	Serous	TCGA
TCGA_36_1571_01	Dead	695	III+IV	3+4	Serous	TCGA
TCGA_24_1544_01	Dead	820	III+IV	3+4	Serous	TCGA
TCGA_25_1315_01	Dead	1583	III+IV	3+4	Serous	TCGA
TCGA_25_1627_01	Dead	394	III+IV	3+4	Serous	TCGA
TCGA_04_1347_01	Alive	1919	III+IV	3+4	Serous	TCGA
TCGA_09_2044_01	Alive	260	III+IV	3+4	Serous	TCGA
TCGA_24_2290_01	Dead	1102	III+IV	3+4	Serous	TCGA
TCGA_29_1785_01	Dead	1104	III+IV	3+4	Serous	TCGA
TCGA_29_1770_01	Alive	741	III+IV	1+2	Serous	TCGA
TCGA_25_1631_01	Dead	9	III+IV	3+4	Serous	TCGA
TCGA_61_2000_01	Alive	441	III+IV	3+4	Serous	TCGA
TCGA_09_1670_01	Alive	547	III+IV	3+4	Serous	TCGA
TCGA_25_1635_01	Dead	1583	III+IV	3+4	Serous	TCGA
TCGA_23_1113_01	Dead	949	III+IV	3+4	Serous	TCGA
TCGA_24_1416_01	Alive	194	III+IV	3+4	Serous	TCGA
TCGA_20_1686_01	Alive	89	III+IV	3+4	Serous	TCGA
TCGA_13_0765_01	Dead	1389	III+IV	3+4	Serous	TCGA
TCGA_31_1953_01	Alive	204	III+IV	3+4	Serous	TCGA
TCGA_24_1434_01	Dead	568	III+IV	3+4	Serous	TCGA
TCGA_61_2097_01	Dead	1875	III+IV	1+2	Serous	TCGA
TCGA_24_2297_01	Dead	1699	III+IV	3+4	Serous	TCGA
TCGA_29_1701_01	Dead	515	III+IV	3+4	Serous	TCGA
TCGA_13_1496_01	Dead	129	III+IV	3+4	Serous	TCGA
TCGA_29_1688_01	Dead	2400	III+IV	1+2	Serous	TCGA
TCGA_61_1737_01	Alive	1364	III+IV	3+4	Serous	TCGA
TCGA_09_1665_01	Dead	1266	III+IV	1+2	Serous	TCGA
TCGA_25_2396_01	Dead	92	III+IV	3+4	Serous	TCGA
TCGA_13_1506_01	Dead	1039	III+IV	3+4	Serous	TCGA
TCGA_13_0901_01	Alive	589	III+IV	3+4	Serous	TCGA
TCGA_61_2098_01	Alive	1993	III+IV	1+2	Serous	TCGA
TCGA_30_1714_01	Dead	1158	III+IV	3+4	Serous	TCGA
TCGA_29_1705_01	Dead	555	III+IV	1+2	Serous	TCGA
TCGA_13_1492_01	Dead	3819	III+IV	3+4	Serous	TCGA
TCGA_25_1630_01	Dead	1162	III+IV	3+4	Serous	TCGA
TCGA_25_1632_01	Dead	1799	III+IV	3+4	Serous	TCGA
TCGA_13_0906_01	Alive	3619	III+IV	3+4	Serous	TCGA
TCGA_25_1326_01	Dead	1249	III+IV	3+4	Serous	TCGA
TCGA_24_2020_01	Dead	4624	III+IV	3+4	Serous	TCGA
TCGA_25_1870_01	Dead	455	III+IV	3+4	Serous	TCGA
TCGA_WR_A838_01	Dead	304	III+IV	3+4	Serous	TCGA
TCGA_29_1776_01	Alive	360	III+IV	3+4	Serous	TCGA
TCGA_29_1763_01	Dead	2634	III+IV	1+2	Serous	TCGA
TCGA_13_0924_01	Alive	2614	III+IV	3+4	Serous	TCGA
TCGA_04_1341_01	Alive	1418	III+IV	3+4	Serous	TCGA
TCGA_24_2026_01	Dead	1059	III+IV	3+4	Serous	TCGA
TCGA_25_2404_01	Dead	883	III+IV	3+4	Serous	TCGA
TCGA_24_1924_01	Dead	919	III+IV	3+4	Serous	TCGA
TCGA_59_2352_01	Dead	286	III+IV	3+4	Serous	TCGA
TCGA_25_1323_01	Dead	395	III+IV	3+4	Serous	TCGA
TCGA_09_2053_01	Alive	1209	III+IV	3+4	Serous	TCGA
TCGA_25_1321_01	Dead	1033	III+IV	3+4	Serous	TCGA
TCGA_04_1338_01	Alive	1418	III+IV	3+4	Serous	TCGA
TCGA_61_2113_01	Alive	3825	III+IV	3+4	Serous	TCGA
TCGA_30_1861_01	Dead	1058	III+IV	3+4	Serous	TCGA
TCGA_23_1114_01	Dead	2089	III+IV	3+4	Serous	TCGA
TCGA_31_1956_01	Alive	1342	III+IV	3+4	Serous	TCGA
TCGA_13_1507_01	Dead	1993	III+IV	3+4	Serous	TCGA
TCGA_36_1576_01	Alive	915	III+IV	3+4	Serous	TCGA
TCGA_13_1483_01	Dead	895	III+IV	3+4	Serous	TCGA
TCGA_25_2399_01	Dead	608	III+IV	3+4	Serous	TCGA
TCGA_23_1122_01	Dead	1189	III+IV	3+4	Serous	TCGA
TCGA_24_1474_01	Dead	676	III+IV	3+4	Serous	TCGA
TCGA_36_1574_01	Alive	686	III+IV	3+4	Serous	TCGA
TCGA_25_1319_01	Dead	1977	III+IV	3+4	Serous	TCGA
TCGA_29_1711_01	Alive	1053	III+IV	1+2	Serous	TCGA
TCGA_29_A5NZ_01	Dead	1088	III+IV	3+4	Serous	TCGA
TCGA_24_2033_01	Dead	562	III+IV	3+4	Serous	TCGA
TCGA_61_1914_01	Alive	1722	III+IV	3+4	Serous	TCGA
TCGA_04_1362_01	Alive	989	III+IV	3+4	Serous	TCGA
TCGA_09_0369_01	Dead	1082	III+IV	3+4	Serous	TCGA
TCGA_61_2104_01	Dead	197	III+IV	3+4	Serous	TCGA
TCGA_24_1565_01	Dead	312	III+IV	3+4	Serous	TCGA
TCGA_24_2289_01	Dead	2049	III+IV	3+4	Serous	TCGA
TCGA_24_1104_01	Dead	1933	III+IV	3+4	Serous	TCGA
TCGA_04_1356_01	Alive	1991	III+IV	1+2	Serous	TCGA
TCGA_13_0768_01	Dead	1784	III+IV	3+4	Serous	TCGA
TCGA_04_1536_01	Dead	885	III+IV	3+4	Serous	TCGA
TCGA_13_1477_01	Dead	1662	III+IV	1+2	Serous	TCGA
TCGA_24_1845_01	Alive	116	III+IV	3+4	Serous	TCGA
TCGA_61_2101_01	Dead	1688	III+IV	1+2	Serous	TCGA
TCGA_04_1542_01	Dead	2561	III+IV	1+2	Serous	TCGA
TCGA_57_1584_01	Alive	643	III+IV	3+4	Serous	TCGA
TCGA_25_2391_01	Dead	1492	III+IV	3+4	Serous	TCGA
TCGA_04_1357_01	Alive	1991	III+IV	1+2	Serous	TCGA
TCGA_09_1661_01	Dead	1169	III+IV	3+4	Serous	TCGA
TCGA_20_1682_01	Alive	837	III+IV	3+4	Serous	TCGA
TCGA_57_1994_01	Alive	763	III+IV	3+4	Serous	TCGA
TCGA_61_1721_01	Alive	338	III+IV	1+2	Serous	TCGA
TCGA_25_1317_01	Dead	61	III+IV	3+4	Serous	TCGA
TCGA_20_1687_01	Alive	81	III+IV	3+4	Serous	TCGA
TCGA_09_1662_01	Dead	2717	III+IV	3+4	Serous	TCGA
TCGA_61_2110_01	Dead	629	III+IV	3+4	Serous	TCGA
TCGA_36_1570_01	Alive	655	III+IV	3+4	Serous	TCGA
TCGA_36_1569_01	Alive	885	III+IV	3+4	Serous	TCGA
TCGA_13_1512_01	Alive	442	III+IV	3+4	Serous	TCGA
TCGA_29_1769_01	Alive	699	III+IV	3+4	Serous	TCGA
TCGA_61_2109_01	Dead	629	III+IV	3+4	Serous	TCGA
TCGA_24_0982_01	Dead	679	III+IV	3+4	Serous	TCGA
TCGA_04_1651_01	Dead	1102	III+IV	3+4	Serous	TCGA
TCGA_24_1424_01	Alive	183	III+IV	3+4	Serous	TCGA
TCGA_61_2009_01	Alive	1212	III+IV	3+4	Serous	TCGA
TCGA_13_0916_01	Alive	1785	III+IV	3+4	Serous	TCGA
TCGA_25_1633_01	Dead	1891	III+IV	3+4	Serous	TCGA
TCGA_24_1842_01	Alive	253	III+IV	3+4	Serous	TCGA
TCGA_29_2427_01	Alive	1900	III+IV	3+4	Serous	TCGA
TCGA_04_1365_01	Alive	2329	III+IV	3+4	Serous	TCGA
TCGA_10_0933_01	Dead	446	III+IV	3+4	Serous	TCGA
TCGA_29_1694_01	Dead	1187	III+IV	3+4	Serous	TCGA
TCGA_61_1725_01	Alive	956	III+IV	3+4	Serous	TCGA
TCGA_61_1919_01	Dead	1161	III+IV	1+2	Serous	TCGA
TCGA_10_0928_01	Dead	563	III+IV	3+4	Serous	TCGA
TCGA_13_0884_01	Dead	3260	III+IV	3+4	Serous	TCGA
TCGA_13_0887_01	Dead	2028	III+IV	3+4	Serous	TCGA
TCGA_24_0968_01	Alive	232	III+IV	3+4	Serous	TCGA
TCGA_24_2261_01	Dead	24	III+IV	3+4	Serous	TCGA
TCGA_13_1485_01	Dead	629	III+IV	1+2	Serous	TCGA
TCGA_24_2038_01	Dead	1354	III+IV	3+4	Serous	TCGA
TCGA_25_1877_01	Dead	730	III+IV	3+4	Serous	TCGA
TCGA_29_1693_01	Alive	3096	III+IV	3+4	Serous	TCGA
TCGA_57_1993_01	Alive	763	III+IV	3+4	Serous	TCGA
TCGA_23_1027_01	Dead	976	III+IV	3+4	Serous	TCGA
TCGA_25_1316_01	Dead	1279	III+IV	3+4	Serous	TCGA
TCGA_61_1736_01	Dead	1484	III+IV	3+4	Serous	TCGA
TCGA_24_1423_01	Alive	190	III+IV	3+4	Serous	TCGA
TCGA_13_A5FT_01	Alive	2143	III+IV	3+4	Serous	TCGA
TCGA_24_1431_01	Dead	567	III+IV	3+4	Serous	TCGA
TCGA_36_1577_01	Alive	915	III+IV	3+4	Serous	TCGA
TCGA_04_1331_01	Dead	1336	III+IV	3+4	Serous	TCGA
TCGA_5X_AA5U_01	Alive	361	III+IV	3+4	Serous	TCGA
TCGA_24_1567_01	Dead	524	III+IV	3+4	Serous	TCGA
TCGA_61_1998_01	Alive	168	III+IV	3+4	Serous	TCGA
TCGA_61_1724_01	Dead	637	III+IV	3+4	Serous	TCGA
TCGA_13_0920_01	Dead	1484	III+IV	3+4	Serous	TCGA
TCGA_04_1648_01	Dead	871	III+IV	1+2	Serous	TCGA
TCGA_13_0888_01	Dead	2811	III+IV	3+4	Serous	TCGA
TCGA_09_1668_01	Alive	1684	III+IV	3+4	Serous	TCGA
TCGA_13_1499_01	Alive	3500	III+IV	3+4	Serous	TCGA
TCGA_24_1563_01	Dead	1451	III+IV	3+4	Serous	TCGA
TCGA_30_1862_01	Dead	186	III+IV	1+2	Serous	TCGA
TCGA_09_2056_01	Alive	379	III+IV	3+4	Serous	TCGA
TCGA_31_1944_01	Alive	1386	III+IV	3+4	Serous	TCGA
TCGA_24_2024_01	Dead	1769	III+IV	3+4	Serous	TCGA
TCGA_23_1021_01	Dead	1446	III+IV	3+4	Serous	TCGA
TCGA_13_0911_01	Dead	1355	III+IV	3+4	Serous	TCGA
TCGA_61_2002_01	Alive	547	III+IV	3+4	Serous	TCGA
TCGA_24_2036_01	Dead	1947	III+IV	3+4	Serous	TCGA
TCGA_61_1910_01	Alive	952	III+IV	3+4	Serous	TCGA
TCGA_23_1028_01	Alive	1503	III+IV	3+4	Serous	TCGA
TCGA_13_1505_01	Alive	1998	III+IV	3+4	Serous	TCGA
TCGA_13_1509_01	Alive	2438	III+IV	3+4	Serous	TCGA
TCGA_13_1511_01	Dead	1650	III+IV	3+4	Serous	TCGA
TCGA_09_0367_01	Dead	547	III+IV	3+4	Serous	TCGA
TCGA_24_1558_01	Dead	594	III+IV	3+4	Serous	TCGA
TCGA_24_2281_01	Alive	2143	III+IV	3+4	Serous	TCGA
TCGA_61_2092_01	Alive	1573	III+IV	3+4	Serous	TCGA
TCGA_24_1616_01	Dead	1163	III+IV	3+4	Serous	TCGA
TCGA_09_2054_01	Dead	637	III+IV	3+4	Serous	TCGA
TCGA_25_2392_01	Dead	31	III+IV	3+4	Serous	TCGA
TCGA_24_1560_01	Dead	1341	III+IV	3+4	Serous	TCGA
TCGA_31_1946_01	Alive	918	III+IV	3+4	Serous	TCGA
TCGA_23_2078_01	Alive	2661	III+IV	3+4	Serous	TCGA
TCGA_29_1777_01	Alive	374	III+IV	1+2	Serous	TCGA
TCGA_25_1623_01	Dead	565	III+IV	3+4	Serous	TCGA
TCGA_23_1022_01	Dead	1511	III+IV	3+4	Serous	TCGA
TCGA_61_1900_01	Alive	176	III+IV	3+4	Serous	TCGA
TCGA_20_0987_01	Dead	701	III+IV	3+4	Serous	TCGA
TCGA_13_1497_01	Alive	3871	III+IV	3+4	Serous	TCGA
TCGA_29_1710_01	Dead	951	III+IV	1+2	Serous	TCGA
TCGA_23_1030_01	Alive	886	III+IV	3+4	Serous	TCGA
TCGA_24_2280_01	Alive	2143	III+IV	3+4	Serous	TCGA
TCGA_29_2428_01	Alive	1372	III+IV	3+4	Serous	TCGA
TCGA_25_2400_01	Dead	1278	III+IV	3+4	Serous	TCGA
TCGA_59_2355_01	Dead	65	III+IV	3+4	Serous	TCGA
TCGA_24_1413_01	Alive	192	III+IV	3+4	Serous	TCGA
TCGA_24_2035_01	Dead	857	III+IV	3+4	Serous	TCGA
TCGA_13_0800_01	Alive	2661	III+IV	3+4	Serous	TCGA
TCGA_23_1111_01	Alive	98	III+IV	3+4	Serous	TCGA
TCGA_13_1501_01	Dead	1314	III+IV	3+4	Serous	TCGA
TCGA_31_1951_01	Alive	684	III+IV	3+4	Serous	TCGA
TCGA_24_1464_01	Dead	379	III+IV	3+4	Serous	TCGA
TCGA_24_1105_01	Dead	1442	III+IV	3+4	Serous	TCGA
TCGA_30_1866_01	Dead	1114	III+IV	1+2	Serous	TCGA
TCGA_13_1407_01	Alive	2534	III+IV	3+4	Serous	TCGA
TCGA_59_2351_01	Alive	3532	III+IV	3+4	Serous	TCGA
TCGA_24_1422_01	Dead	23	III+IV	3+4	Serous	TCGA
TCGA_23_1119_01	Alive	3953	III+IV	3+4	Serous	TCGA
TCGA_13_1409_01	Dead	1742	III+IV	3+4	Serous	TCGA
TCGA_24_1553_01	Dead	1767	III+IV	3+4	Serous	TCGA
TCGA_23_1120_01	Alive	130	III+IV	3+4	Serous	TCGA
TCGA_13_0724_01	Dead	83	III+IV	3+4	Serous	TCGA
TCGA_24_1549_01	Dead	1721	III+IV	3+4	Serous	TCGA
TCGA_23_2084_01	Dead	1516	III+IV	3+4	Serous	TCGA
TCGA_61_2088_01	Alive	145	III+IV	3+4	Serous	TCGA
TCGA_29_1783_01	Alive	220	III+IV	3+4	Serous	TCGA
TCGA_04_1364_01	Dead	1024	III+IV	3+4	Serous	TCGA
TCGA_24_1928_01	Dead	336	III+IV	3+4	Serous	TCGA
TCGA_61_1728_01	Alive	848	III+IV	3+4	Serous	TCGA
TCGA_24_1103_01	Dead	1646	III+IV	3+4	Serous	TCGA
TCGA_04_1361_01	Alive	989	III+IV	3+4	Serous	TCGA
TCGA_29_1778_01	Alive	454	III+IV	3+4	Serous	TCGA
TCGA_13_0885_01	Alive	3388	III+IV	3+4	Serous	TCGA
TCGA_13_0883_01	Dead	2097	III+IV	3+4	Serous	TCGA
TCGA_23_1110_01	Alive	1658	III+IV	3+4	Serous	TCGA
TCGA_23_2077_01	Alive	3525	III+IV	3+4	Serous	TCGA
TCGA_29_1697_01	Dead	949	III+IV	3+4	Serous	TCGA
TCGA_29_1762_01	Dead	2634	III+IV	1+2	Serous	TCGA
TCGA_25_1626_01	Dead	518	III+IV	3+4	Serous	TCGA
TCGA_29_1690_01	Dead	1448	III+IV	1+2	Serous	TCGA
TCGA_30_1891_01	Dead	914	III+IV	1+2	Serous	TCGA
TCGA_13_1488_01	Dead	2154	III+IV	3+4	Serous	TCGA
TCGA_24_2027_01	Dead	3337	III+IV	3+4	Serous	TCGA
TCGA_30_1853_01	Dead	1103	III+IV	3+4	Serous	TCGA
TCGA_13_0725_01	Dead	377	III+IV	3+4	Serous	TCGA
TCGA_29_1691_01	Dead	1470	III+IV	1+2	Serous	TCGA
TCGA_29_1766_01	Dead	1199	III+IV	1+2	Serous	TCGA
TCGA_13_0905_01	Alive	3746	III+IV	3+4	Serous	TCGA
TCGA_13_0900_01	Alive	4077	III+IV	3+4	Serous	TCGA
TCGA_29_1781_01	Alive	255	III+IV	3+4	Serous	TCGA
TCGA_24_1843_01	Alive	106	III+IV	3+4	Serous	TCGA
TCGA_04_1514_01	Dead	1720	III+IV	1+2	Serous	TCGA
TCGA_23_1123_01	Dead	1018	III+IV	3+4	Serous	TCGA
TCGA_24_2293_01	Dead	1102	III+IV	3+4	Serous	TCGA
TCGA_25_2398_01	Dead	1369	III+IV	3+4	Serous	TCGA
TCGA_57_1585_01	Dead	53	III+IV	3+4	Serous	TCGA
TCGA_25_1318_01	Dead	1064	III+IV	3+4	Serous	TCGA
TCGA_24_1418_01	Alive	243	III+IV	3+4	Serous	TCGA
TCGA_VG_A8LO_01	Dead	24	III+IV	3+4	Serous	TCGA
TCGA_13_0727_01	Dead	462	III+IV	3+4	Serous	TCGA
TCGA_24_1417_01	Alive	238	III+IV	3+4	Serous	TCGA
TCGA_29_1761_01	Dead	528	III+IV	3+4	Serous	TCGA
TCGA_13_1403_01	Dead	2345	III+IV	3+4	Serous	TCGA
TCGA_23_1116_01	Dead	592	III+IV	3+4	Serous	TCGA
TCGA_13_0893_01	Dead	1319	III+IV	3+4	Serous	TCGA
TCGA_30_1892_01	Dead	1484	III+IV	3+4	Serous	TCGA
TCGA_24_1427_01	Alive	147	III+IV	3+4	Serous	TCGA
TCGA_09_2048_01	Dead	138	III+IV	3+4	Serous	TCGA
TCGA_09_1673_01	Alive	92	III+IV	3+4	Serous	TCGA
TCGA_24_1604_01	Dead	2688	III+IV	3+4	Serous	TCGA
TCGA_24_1551_01	Dead	1579	III+IV	3+4	Serous	TCGA
TCGA_13_2060_01	Alive	2369	III+IV	3+4	Serous	TCGA
TCGA_13_0726_01	Dead	949	III+IV	3+4	Serous	TCGA
TCGA_04_1350_01	Dead	1946	III+IV	3+4	Serous	TCGA
TCGA_04_1519_01	Alive	24	III+IV	3+4	Serous	TCGA
TCGA_24_2267_01	Dead	11	III+IV	3+4	Serous	TCGA
TCGA_23_1029_01	Alive	268	III+IV	3+4	Serous	TCGA
TCGA_24_1435_01	Dead	1324	III+IV	3+4	Serous	TCGA
TCGA_24_1426_01	Alive	163	III+IV	3+4	Serous	TCGA
TCGA_OY_A56Q_01	Alive	576	I+II	3+4	Serous	TCGA
TCGA_13_0795_01	Dead	619	III+IV	3+4	Serous	TCGA
TCGA_09_2051_01	Alive	1919	III+IV	3+4	Serous	TCGA
TCGA_59_2348_01	Alive	5481	III+IV	3+4	Serous	TCGA
TCGA_25_1322_01	Dead	91	III+IV	3+4	Serous	TCGA
TCGA_24_1430_01	Dead	863	III+IV	3+4	Serous	TCGA
TCGA_13_1404_01	Alive	2469	III+IV	3+4	Serous	TCGA
TCGA_23_1026_01	Alive	816	III+IV	3+4	Serous	TCGA
TCGA_29_1774_01	Alive	527	III+IV	3+4	Serous	TCGA
TCGA_30_1857_01	Dead	8	III+IV	3+4	Serous	TCGA
TCGA_13_0714_01	Dead	189	III+IV	3+4	Serous	TCGA
TCGA_09_1659_01	Dead	304	III+IV	3+4	Serous	TCGA
TCGA_29_2425_01	Alive	1977	III+IV	1+2	Serous	TCGA
TCGA_24_1552_01	Dead	1259	III+IV	3+4	Serous	TCGA
TCGA_31_1950_01	Alive	571	III+IV	1+2	Serous	TCGA
TCGA_29_2414_01	Dead	2621	III+IV	1+2	Serous	TCGA
TCGA_61_1738_01	Dead	1089	III+IV	3+4	Serous	TCGA
TCGA_24_1546_01	Dead	1955	III+IV	3+4	Serous	TCGA
TCGA_13_1510_01	Dead	1359	III+IV	3+4	Serous	TCGA
TCGA_09_1666_01	Alive	1752	III+IV	3+4	Serous	TCGA
TCGA_09_1669_01	Alive	928	III+IV	3+4	Serous	TCGA
TCGA_10_0937_01	Dead	608	III+IV	3+4	Serous	TCGA
TCGA_25_2393_01	Dead	1157	III+IV	3+4	Serous	TCGA
TCGA_57_1586_01	Alive	679	III+IV	3+4	Serous	TCGA
TCGA_24_1844_01	Alive	113	III+IV	3+4	Serous	TCGA
TCGA_24_1425_01	Alive	181	III+IV	3+4	Serous	TCGA
TCGA_61_2008_01	Alive	122	III+IV	1+2	Serous	TCGA
TCGA_24_2288_01	Dead	25	III+IV	3+4	Serous	TCGA
TCGA_09_0364_01	Dead	1380	III+IV	1+2	Serous	TCGA
TCGA_24_1930_01	Dead	2467	III+IV	3+4	Serous	TCGA
TCGA_36_1580_01	Dead	737	III+IV	3+4	Serous	TCGA
TCGA_24_1847_01	Alive	343	III+IV	3+4	Serous	TCGA
TCGA_13_1489_02	Dead	2553	III+IV	1+2	Serous	TCGA
TCGA_29_1707_02	Dead	555	III+IV	1+2	Serous	TCGA
TCGA_13_0913_02	Alive	3325	III+IV	3+4	Serous	TCGA
TCGA_29_2414_02	Dead	2621	III+IV	1+2	Serous	TCGA
TCGA_61_2008_02	Alive	932	I+II	1+2	Serous	TCGA
GSM1559299	Dead	104	III+IV	3+4	Serous	GSE63885
GSM1559300	Dead	286	III+IV	3+4	Serous	GSE63885
GSM1559301	Dead	357	III+IV	3+4	Serous	GSE63885
GSM1559302	Dead	385	III+IV	3+4	Serous	GSE63885
GSM1559303	Dead	414	III+IV	1+2	Serous	GSE63885
GSM1559304	Dead	416	III+IV	3+4	Serous	GSE63885
GSM1559305	Dead	434	III+IV	3+4	Serous	GSE63885
GSM1559306	Dead	479	III+IV	3+4	Serous	GSE63885
GSM1559307	Dead	498	III+IV	3+4	Serous	GSE63885
GSM1559308	Dead	505	III+IV	3+4	Serous	GSE63885
GSM1559309	Dead	508	III+IV	3+4	Serous	GSE63885
GSM1559310	Dead	510	III+IV	3+4	Undifferentiated	GSE63885
GSM1559311	Dead	632	III+IV	3+4	Serous	GSE63885
GSM1559312	Dead	735	III+IV	3+4	Serous	GSE63885
GSM1559313	Dead	761	III+IV	3+4	Serous	GSE63885
GSM1559314	Dead	786	III+IV	3+4	Serous	GSE63885
GSM1559315	Dead	790	III+IV	3+4	Serous	GSE63885
GSM1559316	Alive	930	III+IV	3+4	Serous	GSE63885
GSM1559317	Dead	1105	III+IV	3+4	Serous	GSE63885
GSM1559318	Dead	1111	III+IV	3+4	Serous	GSE63885
GSM1559319	Dead	1124	III+IV	3+4	Undifferentiated	GSE63885
GSM1559320	Dead	1138	III+IV	3+4	Serous	GSE63885
GSM1559321	Dead	1548	III+IV	3+4	Serous	GSE63885
GSM1559322	Dead	1751	III+IV	3+4	Serous	GSE63885
GSM1559323	Dead	1874	III+IV	1+2	Serous	GSE63885
GSM1559324	Dead	877	III+IV	3+4	Serous	GSE63885
GSM1559325	Dead	443	III+IV	3+4	Serous	GSE63885
GSM1559326	Dead	701	III+IV	3+4	Serous	GSE63885
GSM1559327	Dead	1318	III+IV	3+4	Serous	GSE63885
GSM1559328	Dead	1573	III+IV	3+4	Serous	GSE63885
GSM1559329	Dead	785	III+IV	3+4	Serous	GSE63885
GSM1559330	Dead	1203	III+IV	3+4	Serous	GSE63885
GSM1559331	Dead	687	III+IV	3+4	Serous	GSE63885
GSM1559332	Dead	778	III+IV	3+4	Serous	GSE63885
GSM1559333	Dead	905	III+IV	3+4	Serous	GSE63885
GSM1559334	Dead	1014	III+IV	3+4	Serous	GSE63885
GSM1559335	Dead	373	III+IV	3+4	Serous	GSE63885
GSM1559336	Dead	652	III+IV	3+4	Serous	GSE63885
GSM1559337	Dead	467	III+IV	1+2	Serous	GSE63885
GSM1559338	Dead	1168	III+IV	3+4	Serous	GSE63885
GSM1559339	Dead	1196	III+IV	3+4	Serous	GSE63885
GSM1559340	Dead	679	III+IV	3+4	Undifferentiated	GSE63885
GSM1559341	Dead	1357	III+IV	3+4	Serous	GSE63885
GSM1559342	Dead	860	III+IV	3+4	Serous	GSE63885
GSM1559343	Dead	1005	III+IV	3+4	Serous	GSE63885
GSM1559344	Dead	1256	III+IV	3+4	Serous	GSE63885
GSM1559345	Dead	897	III+IV	3+4	Serous	GSE63885
GSM1559346	Dead	1193	III+IV	3+4	Serous	GSE63885
GSM1559347	Dead	1066	III+IV	3+4	Serous	GSE63885
GSM1559348	Dead	677	III+IV	3+4	Serous	GSE63885
GSM1559349	Dead	1373	III+IV	3+4	Serous	GSE63885
GSM1559350	Alive	1299	III+IV	3+4	Serous	GSE63885
GSM1559351	Alive	1299	III+IV	3+4	Serous	GSE63885
GSM1559352	Alive	2172	III+IV	3+4	Endometrioid	GSE63885
GSM1559353	Alive	652	III+IV	3+4	Serous	GSE63885
GSM1559354	Dead	1955	III+IV	1+2	Serous	GSE63885
GSM1559355	Dead	1092	III+IV	3+4	Serous	GSE63885
GSM1559356	Dead	2351	III+IV	3+4	Serous	GSE63885
GSM1559357	Dead	1600	III+IV	3+4	Serous	GSE63885
GSM1559358	Alive	4080	III+IV	1+2	Serous	GSE63885
GSM1559359	Dead	1583	III+IV	3+4	Serous	GSE63885
GSM1559360	Dead	2079	III+IV	3+4	Serous	GSE63885
GSM1559361	Dead	1255	III+IV	3+4	Serous	GSE63885
GSM1559362	Alive	2592	III+IV	3+4	Serous	GSE63885
GSM1559363	Dead	1253	III+IV	3+4	Undifferentiated	GSE63885
GSM1559364	Dead	2320	III+IV	1+2	Serous	GSE63885
GSM1559365	Dead	1997	III+IV	1+2	Serous	GSE63885
GSM1559366	Dead	1849	III+IV	3+4	Serous	GSE63885
GSM1559367	Dead	1847	III+IV	3+4	Serous	GSE63885
GSM1559368	Dead	2346	III+IV	3+4	Serous	GSE63885
GSM1559369	Dead	3750	III+IV	3+4	Serous	GSE63885
GSM1559370	Dead	2797	III+IV	3+4	Serous	GSE63885
GSM1559371	Dead	2797	III+IV	3+4	Serous	GSE63885
GSM1559372	Alive	2801	III+IV	3+4	Serous	GSE63885
GSM1559373	Alive	4013	III+IV	1+2	Serous	GSE63885
GSM1559374	unknow	unknow	unknow	3+4	Undifferentiated	GSE63885
GSM1559375	unknow	unknow	unknow	3+4	Serous	GSE63885
GSM1559376	unknow	unknow	unknow	3+4	Serous	GSE63885
GSM1559377	unknow	unknow	III+IV	1+2	Serous	GSE63885
GSM1559378	unknow	unknow	III+IV	3+4	Undifferentiated	GSE63885
GSM1559379	unknow	unknow	unknow	unknow	Endometrioid	GSE63885
GSM1559380	unknow	unknow	unknow	unknow	Endometrioid	GSE63885
GSM1559381	unknow	unknow	unknow	unknow	Endometrioid	GSE63885
GSM1559382	unknow	unknow	unknow	unknow	Endometrioid	GSE63885
GSM1559383	unknow	unknow	unknow	unknow	Endometrioid	GSE63885
GSM1559384	unknow	unknow	unknow	unknow	Endometrioid	GSE63885
GSM1559385	unknow	unknow	unknow	unknow	Endometrioid	GSE63885
GSM1559386	unknow	unknow	unknow	unknow	Endometrioid	GSE63885
GSM1559387	unknow	unknow	unknow	unknow	Endometrioid	GSE63885
GSM1559388	unknow	unknow	unknow	unknow	Endometrioid	GSE63885
GSM1559389	unknow	unknow	unknow	unknow	Undifferentiated	GSE63885
GSM1559390	unknow	unknow	unknow	unknow	Endometrioid	GSE63885
GSM1559391	unknow	unknow	unknow	unknow	Clearcell	GSE63885
GSM1559392	unknow	unknow	unknow	unknow	Clearcell	GSE63885
GSM1559393	unknow	unknow	unknow	unknow	Clearcell	GSE63885
GSM1559394	unknow	unknow	unknow	unknow	Clearcell	GSE63885
GSM1559395	unknow	unknow	unknow	unknow	Clearcell	GSE63885
GSM1559396	unknow	unknow	unknow	unknow	Clearcell	GSE63885
GSM1559397	unknow	unknow	unknow	unknow	Clearcell	GSE63885
GSM1559398	unknow	unknow	unknow	unknow	Clearcell	GSE63885
GSM1559399	unknow	unknow	unknow	unknow	Clearcell	GSE63885

## Sheet: Supplementary Table 2
Supplementary Table 2: The marker genes of each immune cells.
Activated.B.cellna	Activated.CD4.T.cellna	Activated.CD8.T.cellna	Activated.dendritic.cellna	CD56bright.natural.killer.cellna	CD56dim.natural.killer.cellna	Eosinophilna	Gamma.delta.T.cellna	Immature..B.cellna	Immature.dendritic.cellna	MDSCna	Macrophagena	Mast.cellna	Monocytena	Natural.killer.T.cellna	Natural.killer.cellna	Neutrophilna	Plasmacytoid.dendritic.cellna	Regulatory.T.cellna	T.follicular.helper.cellna	Type.1.T.helper.cellna	Type.17.T.helper.cellna	Type.2.T.helper.cellna
ADAM28	AIM2	ADRM1	ABCD1	ABAT	CYP27A1	GIPR	ACP5	CD22	ACADM	CCR2	AIF1	ADAMTS3	ASGR2	BTN2A2	AKT3	CREB5	CBX6	CCL3L1	B3GAT1	CD70	IL17A	ASB2
CD180	BIRC3	AHSA1	C1QC	C11orf75	DDX55	KRT18P50	AQP9	CYBB	AHCYL1	CD14	CCL1	CPA3	CFP	CD101	AXL	CDA	DAB2	CD72	CDK5R1	TBX21	IL17RA	CSRP2
CD79B	BRIP1	C1GALT1C1	CAPG	C5orf15	DYRK2	LRMP	BTN3A2	FAM129C	ALDH1A2	CD2	CCL14	CMA1	ASGR1	CD109	BST2	CHST15	DDX17	CLEC5A	PDCD1	ADAM8	C2CD4A	DAPK1
BLK	CCL20	CCT6B	CCL3L3	CDHR1	RPL37A	FOSB	C1orf54	FCRL1	ALDH3A2	CD86	CCL23	CTSG	CD1D	CNPY3	CDH2	S100A12	HIGD1A	FOXP3	BCL6	AHCYL2	C2CD4B	DLC1
CD19	CCL4	CD37	CD207	DCAF12	NOTCH3	RRP12	CARD8	FCRL3	ALDH9A1	CXCR4	CCL26	ARHGAP15	UPK3A	CNPY4	CRTAM	APOBEC3A	IDH3A	ITGA4	CD200	ALCAM	CA2	DNAJC12
MS4A1	CCL5	CD3D	CD302	DYNLL1	AKR7A3	GPR183	CCL18	FCRL5	ALOX15	FCGR2A	CD300LB	CPM	ACTG1	CREB1	CSF2RA	CASP5	IL3RA	L1CAM	CD83	B3GALNT1	CCDC65	DUSP6
TNFRSF17	CCNB1	CD3E	ATP5B	GPR137B	GPRC5C	NR4A3	CD209	FCRLA	AMT	FCGR2B	CNR1	FCN1	ANXA5	CRTC2	CTSZ	MMP25	MAGED1	LIPA	CD84	BBS12	CEACAM3	GNAI1
IGHM	CCR7	CD3G	ATP5L	HCP5	GRIN1	ST3GAL6	CD33	HDAC9	ARL1	FCGR3A	CNR2	FTL	ATP6V1B2	CRTC3	CXCL1	HAL	NUCB2	LRP1	FGF2	BST1	IL17C	LAMP3
GNG7	DUSP2	CD69	ATP6V1A	HDGFRP2	HLA-E	DEPDC5	CD36	HLA-DQA1	ATIC	FERMT3	EIF1	HSPA6	CFL1	CSF2	CYTH1	C1orf183	OFD1	LRRC42	GPR18	CD151	IL17F	NRP2
MICAL3	ESCO2	CD8A	BCL2L1	KRT86	PORCN	PDE6C	CDK5	HVCN1	ATP5A1	GPSM3	EIF4A1	ITGA9	DAZAP2	KLRC1	DAXX	FFAR2	OGT	MARCO	CEBPA	CD47	IL17RC	OSBPL1A
SPIB	ETS1	CETN3	C1QB	MLST8	PSMC4	PKD2L2	IL10RB	KIAA0226	CAPZA1	IL18BP	FPR1	RNASE3	CTBS	FUT4	DGKH	MAK	PDIA4	MMP12	CECR1	CD48	IL17RE	PDE4B
HLA-DOB	EXO1	CSE1L	SNURF	ELMOD3	UPP1	GPR65	KLRF1	NCF1	LILRA5	IL4R	FPR2	S100A4	EMR4P	ICAM2	DLL4	CXCR1	SERTAD2	MNDA	CLEC10A	CD52	IL23A	PHLDA1
IGKC	EXOC6	GEMIN6	SPCS3	ENTPD5	IL21R	IL5RA	LGALS1	NCF1B	RDX	ITGAL	FRAT2	SIGLEC8	HIVEP2	IL32	DPYD	STEAP4	SIRPA	MRC1	CLEC4A	CD53	ILDR1	PLA2G4A
PNOC	IARS	GNLY	CCNA1	FAM119A	KIR2DS1	P2RY14	MAPK7	P2RY10	RRAGD	ITGAM	GPR27	SLC6A4	MARCKSL1	LAMP2	ERBB3	MGAM	TMED2	MS4A6A	CSF1R	CD59	LONRF3	RAB27B
FCRL2	ITK	GPT2	CEACAM8	FAM179A	KIR2DS2	DACH1	KLHL7	SP100	TACSTD2	PARVG	GPR77	PTGS2	MBP	LILRB5	F11R	BTNL8	ENG	PELO	CTSS	CD6	SH2D6	RBMS3
BACH2	KIF11	GZMA	NOS2	CLIC2	KIR2DS5	DAPK2	KRT80	TXNIP	INPP5F	PSAP	RNASE2	EGR3	MMP15	KLRG1	FAM27A	CXCR2	FCAR	PLEK	DMN	CD68	TNIP2	RNF125
CR2	KNTC1	GZMH	SRA1	COX7A2L		EMR3	LAMC1	STAP1	RAB38	PTGER2	MS4A2	PILRA	PNPLA6	HSPA4	FAM49A	TNFRSF10C	IGF1	PRSS23	DPP4	CD7	ABCA1	TMPRSS3
TCL1A	NUF2	GZMK	TNFRSF6B	CREB3L4			LCORL	TAGAP	PLAU	PTGES2	BASP1		TMBIM6	HSPB6	FASLG	VNN3	ITGA2B	PTGIR	LRRC32	CD96	ABCB1	GATA3
AKNA	PRC1	IL2RB	TREM1	CSF1			LMNB1	ZCCHC2	CSF3R	S100A8	IGSF6		PQBP1	ISM2	FCGR1A		GABARAP	ST8SIA4	MC5R	CFHR3	ADAMTS12	BIRC5
ARHGAP25	PSAT1	LCK	TREML1	CSNK2A2			MEIS3P1		SLC18A2	S100A9	HK3		TEX264	ITIH2	FN1		GPX1	STAB1	MICA	CHRM3	ANK1	CDC25C
CCL21	RGS1	MPZL1	RHOA	CSTA			MPL		AMPD2		VNN1		IKZF1	KDM4C	FSTL1		KRT23		NCAM1	CLEC7A	ANKRD22	CDC7
CD27	RTKN2	NKG7	SLC25A37	CSTB			FABP1		CLTB		FES			KIR2DS4	FUCA1		PROK2		NCR2	COL23A1	B3GALT2	CENPF
CD38	SAMSN1	PIK3IP1	TNFSF14	CTPS			FABP5		C1orf162		NPL			KIRREL3	GBP3		RALB		NRP1	COL4A4	CAMTA1	CXCR6
CLEC17A	SELL	PTRH2	TREML4	CTSD			FADD				FZD2			SDCBP	GLS2		RETNLB		PDCD1LG2	COL5A3	CCR9	DHFR
CLEC9A	TRAT1	TIMM13	VNN2	FST			MFAP3L				FAM198B			NFATC2IP	GRB2		RNF141		PDCD6	DAB1	CD40	EVI5
CLECL1		ZAP70	XPO6	GATA2			MINPP1				HNMT			MICB	LST1		SEC14L1		PRDX1	DLEU7	GPR44	GSTA4
			CLEC4C	GMPR			RPS24				SLC15A3			KIR2DL1	BCL2		SEPX1		RAE1	DOC2B	IFT80	HELLS
			TNFAIP2	HDC			RPS7				CD4			KIR2DL3	CDC5L		EMP3		RAET1E	EMP1		IL26
			UBD	HEY1			RPS9				TXNDC3			KIR3DL1	FGF18		CD300LF		SIGLEC7	F12		LAIR2
			ACTR3	HOXA1			DBNL				FRMD4A			KIR3DL2	FUT5		ABTB1		SIGLEC9	FURIN
			RAB1A	HS2ST1			CCL13				CRYBB1			NCR1	FZR1		KLHL21		TYRO3	GAB3
			SLA	HS3ST1							HRH1			FOSL1	GAGE2		PHRF1		CHST12	GATM
			HLA-DQA2	BCL11B							WNT5B			TSLP	IGFBP5				CLIC3	GFPT2
			SIGLEC5	CDH3										SLC7A7	KANK2				IVNS1ABP	GPR25
			SLAMF9	MYL6B										SPP1	LDB3				KIR2DL2	GREM2
				NAA16										TREM2					LGMN	HAVCR1
				ClQA										UBASH3A						HSD11B1
				ClQB										YBX2						HUNK
				CYP27B1										CCDC88A						IGF2
				EIF3M										CLEC1A						RCSD1
														THBD						RYR1
														PDPN						SAV1
														VCAM1						SELE
														EMR1						SELP
																				SH3KBP1
																				SIT1
																				SLC35B3
																				SIGLEC10
																				SKAP1
																				THUMPD2
																				TIGIT
																				ZEB2
																				ENC1
																				FAM134B
																				FBXO30
																				FCGR2C
																				STAC
																				LTC4S
																				MAN1B1
																				MDH1
																				MMD
																				RGS16
																				IL12A
																				P2RX5
																				CD97
																				ITGB4
																				ICAM3
																				METRNL
																				TNFRSF1A
																				IRF1
																				HTR2B
																				CALD1
																				MOCOS
																				TRAF3IP2
																				TLR8
																				TRAF1
																				DUSP14

## Sheet: Supplementary Table 3
Supplementary Table 3: 303 DEGs from the two mitophagy subtypes.
Id	logFC	AveExpr	t	P.Value	adj.P.Val	B
UBB	2.3593	8.38778	32.592	9.76547e-124	1.57956e-119	254.213
UBC	-0.304383	8.29848	-7.75754	5.243e-14	4.24027e-10	21.0032
FBRSL1	-0.320031	4.72074	-5.81853	1.08615e-08	1.46404e-05	9.5103
GMFG	0.404892	3.57208	5.73665	1.7116e-08	1.97751e-05	9.08588
LY96	0.519882	4.02111	5.66808	2.49485e-08	2.69028e-05	8.73447
LST1	0.457014	3.57615	5.52769	5.33402e-08	4.02555e-05	8.02644
EFNB3	-0.483685	3.51954	-5.47473	7.0759e-08	4.50735e-05	7.76336
CARD16	0.369701	3.14408	5.47028	7.24521e-08	4.50735e-05	7.74136
GIMAP4	0.426325	4.13321	5.31548	1.63266e-07	7.81669e-05	6.98581
PTMS	-0.34006	8.29636	-5.28129	1.9485e-07	8.5181e-05	6.8215
TNFSF13B	0.461226	3.56572	5.25446	2.23709e-07	9.27818e-05	6.69323
HLA-F	0.485211	4.53748	5.17415	3.37066e-07	0.000115965	6.31272
GCH1	0.321763	3.24988	5.16869	3.46516e-07	0.000115965	6.28707
SAMSN1	0.334249	2.41081	5.16599	3.513e-07	0.000115965	6.27435
SRGN	0.499171	6.18809	5.14006	4.00484e-07	0.000124574	6.15281
GIMAP6	0.333351	2.90356	5.13028	4.20714e-07	0.000127697	6.10711
CD48	0.411204	3.04169	5.12766	4.26315e-07	0.000127697	6.09484
STOM	0.330758	5.16803	5.1229	4.36645e-07	0.000128413	6.07264
GIMAP7	0.386498	2.8444	5.11183	4.61616e-07	0.000133333	6.02108
CD86	0.366805	2.96268	5.0818	5.36534e-07	0.000149628	5.88167
EVI2A	0.431078	3.14833	5.05455	6.14619e-07	0.00016787	5.75577
BCL2A1	0.471958	2.84542	5.02706	7.04448e-07	0.000183781	5.62941
MS4A6A	0.430971	3.57846	5.0008	8.0205e-07	0.000189733	5.50925
CTSC	0.339105	4.52345	4.93933	1.08425e-06	0.000242606	5.23024
CD53	0.470221	4.25517	4.93732	1.09491e-06	0.000242606	5.22119
ATN1	-0.32811	7.0366	-4.90892	1.25714e-06	0.000269738	5.09339
AIF1	0.451216	4.73244	4.90725	1.26739e-06	0.000269738	5.08588
SNX10	0.3586	3.69961	4.90148	1.30338e-06	0.000273795	5.05999
TYROBP	0.506297	6.99027	4.87974	1.44796e-06	0.000298678	4.96273
NKG7	0.574631	3.78403	4.87783	1.46137e-06	0.000298678	4.95421
LCP2	0.321905	2.72469	4.87339	1.49305e-06	0.000298678	4.93439
FBL	-0.369741	7.66447	-4.87048	1.51416e-06	0.000298678	4.92141
LYN	0.313296	4.26312	4.83976	1.7552e-06	0.000328766	4.78491
EVI2B	0.474362	3.74317	4.83308	1.81231e-06	0.000333116	4.75532
RNASE6	0.486449	4.39905	4.81562	1.97026e-06	0.000342676	4.67814
HAVCR2	0.342266	3.16801	4.79166	2.20858e-06	0.00037604	4.5727
PCDHB6	-0.357242	2.09027	-4.75877	2.58149e-06	0.000417556	4.42869
SSR4	0.330432	6.82808	4.75451	2.63404e-06	0.000421838	4.41009
DYRK1B	-0.338016	5.28574	-4.74455	2.76089e-06	0.000433568	4.36669
LY86	0.386303	3.83794	4.72832	2.98019e-06	0.000455054	4.29618
CYTIP	0.336885	2.38995	4.71876	3.11715e-06	0.000462567	4.25474
SRD5A3	0.417011	4.42563	4.71396	3.1882e-06	0.000464587	4.23396
SDF2L1	0.351407	5.32251	4.70323	3.35266e-06	0.000481654	4.18758
FBN3	-0.507991	2.72672	-4.69802	3.4355e-06	0.000481654	4.16507
CLEC7A	0.305655	2.38985	4.69033	3.56128e-06	0.000488168	4.13192
CD52	0.536643	4.55755	4.68316	3.68249e-06	0.000497683	4.10107
FCER1G	0.495998	6.57698	4.68207	3.70126e-06	0.000497683	4.09638
REEP2	-0.329117	3.27777	-4.67646	3.79935e-06	0.000497683	4.07227
MS4A7	0.345655	3.25875	4.66264	4.05182e-06	0.000518189	4.01298
GZMA	0.485788	2.96509	4.65839	4.1327e-06	0.000518189	3.99477
APOL1	0.568598	5.76497	4.6324	4.66177e-06	0.000552974	3.88379
APOC1	0.483778	5.56032	4.62301	4.86857e-06	0.000564147	3.84382
TNFAIP8L2	0.314582	3.12807	4.62237	4.88288e-06	0.000564147	3.84111
PTPRC	0.336057	2.57256	4.61978	4.94162e-06	0.000566884	3.8301
FCGR2B	0.339984	2.68597	4.61628	5.02197e-06	0.000572045	3.81525
APBB1IP	0.331409	2.88139	4.60289	5.34151e-06	0.000597404	3.75845
PIR	0.380033	3.34026	4.53694	7.22116e-06	0.000734605	3.48103
NRTN	-0.517224	2.84283	-4.52847	7.5042e-06	0.000750256	3.44567
IL2RG	0.464094	3.96161	4.52818	7.51416e-06	0.000750256	3.44445
NCF4	0.30204	3.16515	4.49389	8.77485e-06	0.0008499	3.30188
CCL5	0.587693	4.69211	4.48937	8.95515e-06	0.000857098	3.28319
MS4A4A	0.359538	3.24396	4.48489	9.13784e-06	0.000864354	3.26463
SV2A	-0.315315	2.83558	-4.48069	9.31182e-06	0.000868959	3.2473
PIANP	-0.415104	2.14635	-4.47899	9.38329e-06	0.000868959	3.24028
HCST	0.364864	4.47589	4.47856	9.40141e-06	0.000868959	3.23851
CCNB1IP1	-0.335739	5.34922	-4.4665	9.92465e-06	0.000901847	3.18875
GIMAP2	0.314687	2.98009	4.45496	1.04511e-05	0.000927199	3.14128
NEXN	0.31085	2.55822	4.45113	1.0632e-05	0.000930324	3.12553
CD3D	0.391033	2.8248	4.44974	1.0698e-05	0.000930324	3.11984
VAMP5	0.313658	4.47825	4.44654	1.08526e-05	0.000934112	3.10667
C1QA	0.520501	7.01268	4.40469	1.30742e-05	0.00104267	2.93573
PSMB9	0.517385	5.33619	4.40338	1.31503e-05	0.00104267	2.93041
S100A8	0.679133	3.57752	4.39619	1.35756e-05	0.00106312	2.9012
C1orf162	0.342481	4.01986	4.39233	1.38098e-05	0.00106312	2.88551
C1QB	0.566043	7.14379	4.39033	1.39319e-05	0.00106312	2.87744
GBP3	0.47933	4.27389	4.3903	1.39339e-05	0.00106312	2.8773
HLA-C	0.421097	9.08993	4.37674	1.47937e-05	0.00112132	2.82239
IFI35	0.379546	5.12272	4.37202	1.51048e-05	0.00112132	2.80331
BATF	0.331409	2.75495	4.37149	1.51402e-05	0.00112132	2.80116
PRRT3	-0.325318	3.66215	-4.37086	1.51819e-05	0.00112132	2.79864
ISG20	0.312999	3.06623	4.34938	1.66849e-05	0.00118889	2.7121
ABCA2	-0.310556	3.60377	-4.34483	1.70215e-05	0.00120228	2.69379
B4GALNT4	-0.389566	3.76743	-4.33527	1.77492e-05	0.00122927	2.65543
CCR1	0.340487	3.44663	4.31135	1.97021e-05	0.00132157	2.5598
CLEC2B	0.333649	2.91225	4.30413	2.03305e-05	0.00133268	2.53104
ADAMDEC1	0.491151	2.63091	4.30382	2.0358e-05	0.00133268	2.5298
CASP1	0.325614	3.53846	4.30278	2.04506e-05	0.00133268	2.52565
HLA-A	0.352949	8.9416	4.30205	2.05155e-05	0.00133268	2.52275
MNDA	0.376764	3.1888	4.29715	2.09565e-05	0.00134566	2.50327
TUSC3	-0.369051	4.43168	-4.29186	2.14434e-05	0.00136554	2.48224
FGL2	0.427399	3.53596	4.28286	2.22964e-05	0.00139265	2.44653
FBXO6	0.325589	4.49181	4.2763	2.29382e-05	0.0014054	2.42055
CD2	0.430101	3.28808	4.27434	2.31329e-05	0.00141198	2.41282
SALL2	-0.352009	4.05448	-4.27166	2.34032e-05	0.00142267	2.40219
PLEK	0.358476	3.68991	4.26734	2.38439e-05	0.00143909	2.38511
BOC	-0.385878	3.83695	-4.26559	2.40239e-05	0.00144456	2.37823
CD3E	0.370546	3.06186	4.25476	2.51724e-05	0.00148763	2.3355
CTSS	0.419222	4.91308	4.24432	2.6328e-05	0.00151391	2.29444
IER3	0.457167	6.14977	4.21677	2.96273e-05	0.00163	2.18648
GPR34	0.368682	3.30605	4.2141	2.99679e-05	0.00164315	2.17603
TAP1	0.445828	5.51507	4.21033	3.04543e-05	0.00164799	2.16131
HMOX1	0.352891	4.66923	4.19736	3.21851e-05	0.00169244	2.11079
CD7	0.321679	2.65424	4.19578	3.24017e-05	0.00169436	2.10466
RAB31	0.347373	4.5871	4.17357	3.56065e-05	0.00179419	2.0185
HOPX	0.301161	2.84393	4.1697	3.61956e-05	0.0017959	2.00351
GBP2	0.402634	4.17737	4.16392	3.70907e-05	0.00183468	1.9812
KCNH3	-0.352431	2.84924	-4.15239	3.89418e-05	0.0018879	1.93673
FPR3	0.414921	3.74389	4.15214	3.89836e-05	0.0018879	1.93575
PYCARD	0.353011	4.68141	4.14258	4.05864e-05	0.00192597	1.89897
MICB	0.379865	3.33548	4.14086	4.08816e-05	0.00193157	1.89236
CLSTN3	-0.324381	4.76813	-4.13765	4.14377e-05	0.00193157	1.88003
C15orf48	0.523252	4.04472	4.10712	4.7097e-05	0.00212791	1.76323
FCGR2A	0.338611	3.41814	4.09303	4.99501e-05	0.00220148	1.70959
MSR1	0.302504	3.02097	4.08385	5.18958e-05	0.00225044	1.67476
GZMB	0.401623	2.57308	4.07948	5.28468e-05	0.00226398	1.6582
CCL4	0.386376	3.6028	4.07816	5.31373e-05	0.00226398	1.65321
SERPINB1	0.308666	5.3876	4.07354	5.41672e-05	0.00228165	1.63571
SPI1	0.367448	4.39603	4.05958	5.73944e-05	0.00236222	1.58298
FTH1	0.308756	10.3709	4.05188	5.92526e-05	0.0024105	1.55395
MEIS1	-0.314389	5.46905	-4.0499	5.97394e-05	0.00242177	1.54649
SECTM1	0.48214	4.59943	4.04467	6.10434e-05	0.00244757	1.52683
FAM171A2	-0.388316	4.2328	-4.04313	6.1432e-05	0.00244757	1.52105
ITGA7	-0.302139	3.37963	-4.03755	6.28611e-05	0.0024921	1.5001
S100A9	0.761515	6.27029	4.02888	6.5146e-05	0.00256384	1.46759
EBI3	0.300439	2.64085	4.02657	6.5769e-05	0.00258207	1.45893
IGLL5	0.720463	3.56989	4.01837	6.80215e-05	0.0026512	1.42828
C1QC	0.498591	7.62893	4.01289	6.95678e-05	0.00268487	1.40782
ZNF219	-0.31084	3.98825	-4.01093	7.01279e-05	0.00269434	1.40052
IDO1	0.559568	3.88035	4.00555	7.16914e-05	0.00272208	1.38045
C5AR1	0.329036	3.68578	3.99539	7.47318e-05	0.00279627	1.34266
CD69	0.349283	2.23164	3.99339	7.53444e-05	0.00280289	1.33524
C3AR1	0.371597	3.95998	3.99215	7.57258e-05	0.00280289	1.33064
HCK	0.322841	3.3907	3.98985	7.64425e-05	0.00281705	1.32207
TRO	-0.31127	2.9172	-3.98518	7.791e-05	0.00285112	1.30478
LAPTM5	0.45991	6.62502	3.97615	8.08276e-05	0.00290183	1.27134
CFD	0.390571	3.84877	3.9759	8.09104e-05	0.00290183	1.27041
MPEG1	0.354525	3.55245	3.96781	8.36153e-05	0.00295947	1.24051
HLA-B	0.422134	9.21103	3.96703	8.38823e-05	0.00296244	1.23762
CD14	0.425235	6.23574	3.96569	8.43381e-05	0.00297205	1.23269
TYMP	0.400394	4.8463	3.96267	8.53796e-05	0.00299403	1.22153
SELL	0.3194	2.85481	3.96113	8.5913e-05	0.00299492	1.21587
CXCL11	0.615613	3.57063	3.95801	8.70059e-05	0.00300709	1.20438
CCL8	0.425848	3.21264	3.93842	9.41798e-05	0.00318029	1.13239
SASH3	0.312026	3.3517	3.93353	9.60573e-05	0.0032235	1.11445
PSMB10	0.326563	4.93404	3.93024	9.73399e-05	0.00324634	1.10241
TINAGL1	0.326294	3.80434	3.91693	0.000102694	0.00340384	1.05378
GPSM3	0.320984	4.57651	3.90789	0.000106487	0.00348814	1.02085
LYZ	0.617495	5.39794	3.89427	0.000112457	0.00361629	0.97134
GPNMB	0.466702	5.10144	3.89166	0.000113634	0.00363372	0.961896
OLR1	0.380044	3.03339	3.89158	0.000113673	0.00363372	0.961581
RCOR2	-0.411268	3.57619	-3.88534	0.00011654	0.00369916	0.938986
BATF2	0.310913	3.17459	3.88513	0.000116635	0.00369916	0.938243
GRIK5	-0.428547	3.45287	-3.84815	0.000135099	0.00409217	0.804979
UBE2L6	0.322802	7.06071	3.8422	0.000138316	0.00414957	0.783647
GPR183	0.369507	3.34264	3.84087	0.000139046	0.00414957	0.778878
CST7	0.401026	3.55224	3.83834	0.000140444	0.00417589	0.769811
TIMP1	0.317822	9.08205	3.82752	0.000146569	0.00428402	0.731134
NOTCH3	-0.349034	5.70773	-3.82724	0.000146729	0.00428402	0.730145
CBX2	-0.324533	3.2767	-3.82303	0.000149183	0.00432444	0.715123
ARHGDIB	0.312561	6.01493	3.79415	0.000167087	0.00461199	0.612502
APOL6	0.338687	3.75005	3.78357	0.000174138	0.00472037	0.575097
VCAM1	0.428044	3.38068	3.77479	0.000180204	0.00484187	0.544115
CTXN1	-0.371564	7.0525	-3.77062	0.000183155	0.00488865	0.529426
CXCL13	0.527948	2.75232	3.74604	0.00020148	0.00524517	0.443202
TSPAN12	0.39162	4.34096	3.74068	0.000205703	0.00528974	0.424455
MT1M	0.521387	3.06196	3.73761	0.000208158	0.00530585	0.413735
TMEM98	-0.308047	5.00064	-3.72686	0.000216975	0.00542437	0.376251
RPRM	-0.301859	2.41451	-3.72124	0.000221718	0.00548997	0.356719
CD163	0.353164	3.66366	3.71269	0.000229134	0.00560702	0.327004
SLAMF8	0.337928	3.15958	3.70917	0.000232246	0.00566674	0.314823
CYBB	0.390726	3.87714	3.70783	0.000233447	0.0056786	0.310166
FBXO21	-0.309027	5.54866	-3.68968	0.000250245	0.00597558	0.247445
G0S2	0.353273	4.24304	3.67107	0.000268655	0.00626153	0.1834
FOLR3	0.452945	3.07981	3.6525	0.000288283	0.00655833	0.119822
MEX3A	-0.353968	4.52872	-3.64549	0.000296038	0.0066784	0.0958953
COL9A1	-0.345006	1.94902	-3.62838	0.000315796	0.00698385	0.0376835
IGSF9	-0.307627	4.74901	-3.62621	0.000318388	0.00700793	0.0303196
ETV7	0.302528	2.74206	3.62044	0.000325379	0.0071016	0.0107609
VSIG4	0.403008	4.69115	3.62012	0.000325773	0.0071016	0.00966879
IL2RB	0.312738	3.15862	3.6172	0.000329358	0.00715083	-0.000186283
TFPI2	0.510401	4.01528	3.5921	0.000361847	0.00765082	-0.0848637
ALOX5AP	0.438654	4.80415	3.58086	0.00037736	0.00788604	-0.122626
NFIX	-0.301895	5.81849	-3.57772	0.000381792	0.00793765	-0.133128
HLA-DPA1	0.501379	6.41746	3.57325	0.000388202	0.00799714	-0.148101
WASF1	-0.300912	4.03243	-3.56731	0.000396871	0.0081181	-0.167957
IL32	0.412243	5.17828	3.56689	0.000397498	0.0081181	-0.169377
PSMB8	0.330113	6.51857	3.55454	0.000416122	0.0083716	-0.210533
SLAMF7	0.300029	2.34887	3.54415	0.000432433	0.00856133	-0.245081
CORO1A	0.308528	4.2638	3.52232	0.000468669	0.00900322	-0.317344
MT2A	0.37122	7.93469	3.51809	0.000476022	0.00911201	-0.331318
GBP4	0.391648	3.66307	3.51464	0.000482085	0.00917379	-0.342678
CXCL10	0.593204	6.153	3.4861	0.000535133	0.00990363	-0.436326
SBK1	-0.320828	4.25039	-3.46853	0.000570447	0.0103095	-0.493607
LAMP3	0.392967	3.91661	3.45575	0.000597487	0.0106907	-0.535099
RTP4	0.392249	4.90476	3.42989	0.000655919	0.0114399	-0.618633
GBP5	0.313793	2.61929	3.40473	0.000717843	0.0122739	-0.699327
PTH2R	-0.441037	2.95922	-3.39082	0.000754353	0.0126705	-0.74367
SERPINA1	0.416771	4.70826	3.37186	0.000806958	0.0132111	-0.803889
RGS1	0.394032	4.06866	3.36894	0.000815331	0.0133212	-0.813107
EPSTI1	0.305412	3.88713	3.36156	0.000836931	0.0135781	-0.836451
NNMT	0.50737	4.58263	3.34476	0.000888045	0.0141938	-0.889351
MT1E	0.531463	6.8049	3.32615	0.000948068	0.0148164	-0.947676
HLA-DMB	0.351512	5.11171	3.30917	0.0010061	0.0152683	-1.00062
C2	0.327194	4.08984	3.30294	0.00102822	0.0154567	-1.01999
C10orf99	0.446864	2.4581	3.30267	0.00102917	0.0154567	-1.02082
LRG1	0.401417	3.70441	3.29845	0.00104443	0.0156147	-1.03392
TTYH1	-0.411838	2.43457	-3.26813	0.00116026	0.0166999	-1.12753
SOX18	0.351359	4.52623	3.25331	0.00122109	0.0173255	-1.17296
CFB	0.382665	4.96575	3.23818	0.00128628	0.0180643	-1.21917
MT1H	0.553433	4.53396	3.22137	0.00136244	0.0187553	-1.27026
PDZK1IP1	0.543133	5.84412	3.2103	0.00141484	0.0191847	-1.30376
HLA-DPB1	0.387091	6.49878	3.20887	0.00142175	0.019212	-1.30808
WNT6	-0.383761	3.40823	-3.20268	0.00145202	0.0194455	-1.32677
LTB	0.398566	3.47828	3.18857	0.00152319	0.020096	-1.3692
BIRC3	0.306347	3.05592	3.18399	0.00154699	0.0202456	-1.38295
MZB1	0.374364	2.53722	3.14712	0.00175143	0.0220806	-1.49287
MSI1	-0.34545	3.66904	-3.12762	0.00186935	0.0230023	-1.55051
HOXA4	0.337232	2.41608	3.11288	0.00196333	0.0237056	-1.59386
CSF1R	0.334169	4.68086	3.10138	0.00203963	0.0243476	-1.62754
NAT8L	-0.300328	3.87773	-3.08609	0.00214527	0.0251448	-1.67212
BCAM	-0.329137	8.90482	-3.07366	0.00223487	0.0259318	-1.70821
FZD2	-0.322046	4.26878	-3.07	0.00226188	0.0261278	-1.71881
MLXIPL	-0.311032	3.23285	-3.04583	0.00244805	0.0275172	-1.78852
RSPO4	-0.325723	2.82606	-3.03884	0.00250446	0.0279763	-1.80858
TREM2	0.314794	4.56638	3.03692	0.00252021	0.0280741	-1.8141
CXCL17	0.645471	5.26205	3.03677	0.00252144	0.0280741	-1.81453
HOXC10	0.326983	1.88112	3.02724	0.00260068	0.0286553	-1.84177
CXCL5	0.320486	1.71118	3.0221	0.00264444	0.0289208	-1.85645
C11orf96	0.316416	3.86965	3.01889	0.00267211	0.0291642	-1.86561
PLA2G2A	0.354144	2.53265	3.01864	0.00267423	0.0291677	-1.8663
CYP1B1	0.304859	3.31052	3.01457	0.00270968	0.0294352	-1.87789
HLA-DMA	0.35879	6.36154	3.01386	0.00271597	0.029464	-1.87993
GPR160	0.332063	3.76871	3.00676	0.00277894	0.0299026	-1.90008
ST6GALNAC1	0.40641	3.93514	3.00641	0.00278213	0.0299026	-1.90109
TKTL1	0.433534	2.09391	2.99543	0.0028823	0.0303523	-1.93217
ENHO	-0.301674	3.22626	-2.96359	0.00319181	0.0324293	-2.02173
MT1G	0.570485	5.86939	2.92172	0.00364515	0.0353904	-2.13811
PTGER2	0.306376	2.92876	2.92077	0.00365614	0.0354758	-2.14074
NQO1	0.322174	5.03076	2.91514	0.00372152	0.0358948	-2.15625
TLE2	-0.30748	3.9163	-2.88552	0.00408363	0.0379178	-2.23744
TMPRSS4	0.369746	4.13343	2.88059	0.00414694	0.0381986	-2.25087
TMEM176B	0.339067	5.12112	2.87764	0.00418522	0.038436	-2.2589
HBB	0.433766	4.72561	2.86758	0.00431823	0.0390645	-2.28621
FAM20A	0.330178	3.91518	2.86259	0.00438575	0.039462	-2.29975
FABP4	0.391625	1.95028	2.85396	0.00450453	0.0402323	-2.32306
HLA-DRA	0.381262	9.51846	2.82909	0.00486357	0.0425367	-2.3899
CP	0.405302	6.21463	2.8258	0.00491295	0.0427702	-2.39869
APOE	0.303916	7.58728	2.82174	0.00497457	0.0430748	-2.40954
SOX11	-0.325145	1.85446	-2.80827	0.00518394	0.043946	-2.44542
HOXA5	0.34865	2.62199	2.79703	0.00536456	0.0448202	-2.4752
MMP7	0.562609	6.29175	2.79651	0.00537316	0.0448688	-2.47659
CKB	-0.332709	6.384	-2.78851	0.00550548	0.0454342	-2.49773
IL4I1	0.376081	5.40054	2.77733	0.00569527	0.0463559	-2.52717
CCL21	0.400226	2.75319	2.74087	0.00635619	0.0501219	-2.62239
LTBP4	-0.313539	4.64538	-2.73623	0.00644512	0.0506313	-2.63442
HLA-DQB1	0.378952	5.05061	2.6651	0.00795594	0.0586809	-2.8164
TMEM176A	0.3155	4.80701	2.66385	0.00798496	0.058761	-2.81954
HLA-DQA1	0.388827	4.5873	2.66041	0.00806587	0.0590342	-2.82823
SLPI	0.370238	10.5441	2.65094	0.00829207	0.0601995	-2.85206
CCL2	0.308817	5.26356	2.6497	0.00832221	0.0603146	-2.85519
OLFM2	-0.310836	3.95067	-2.64087	0.00853892	0.0614126	-2.87732
SERPINF1	0.370024	5.51697	2.63853	0.00859725	0.0616403	-2.88318
CXCL9	0.433498	3.88701	2.63684	0.00863952	0.0618064	-2.8874
SLC40A1	0.305208	5.95694	2.62257	0.00900448	0.0635183	-2.92299
RARRES1	0.439554	4.78039	2.58985	0.00989344	0.0672543	-3.00383
ID4	-0.331874	6.36581	-2.57379	0.010358	0.0692605	-3.04317
SULF1	0.402637	4.50859	2.57158	0.0104236	0.0695943	-3.04858
IFIT3	0.303266	5.7726	2.56881	0.010506	0.0699317	-3.05532
CNTFR	-0.349148	3.0254	-2.5602	0.0107663	0.0711087	-3.07628
ACTA2	0.321512	5.82081	2.52318	0.0119517	0.0762295	-3.16555
GABRP	0.302073	2.8095	2.50013	0.0127474	0.079793	-3.22052
BST2	0.340586	8.79107	2.48993	0.0131142	0.0813662	-3.24468
SCARA3	-0.300869	6.04424	-2.48349	0.0133506	0.082213	-3.25989
IFI6	0.377179	9.32348	2.4799	0.0134839	0.0826244	-3.26834
IFI27	0.383131	7.7911	2.46937	0.0138819	0.0846363	-3.29308
PEG10	-0.320133	5.17553	-2.46595	0.0140135	0.0851497	-3.3011
HP	0.457838	3.43575	2.4622	0.0141592	0.0857269	-3.30989
B3GNT3	0.301928	4.32377	2.45805	0.0143217	0.0863411	-3.31958
RASSF10	-0.329165	3.59429	-2.44944	0.0146642	0.0875254	-3.33965
DCN	0.325648	4.92818	2.44293	0.0149279	0.0887062	-3.35477
TPPP3	-0.315817	4.14737	-2.43609	0.0152098	0.0898863	-3.37063
SFRP4	0.39891	4.1393	2.41632	0.0160505	0.0930191	-3.4162
ISG15	0.352025	7.86736	2.41387	0.0161574	0.0933379	-3.42182
PLAU	0.321073	4.94018	2.39266	0.0171103	0.0970742	-3.47027
S100A1	0.403059	6.74987	2.38668	0.0173876	0.0978922	-3.48384
CXCL1	0.383072	3.80663	2.37538	0.0179225	0.0997942	-3.50941
FZD10	-0.312893	3.62489	-2.36851	0.0182551	0.100699	-3.52492
TNFSF10	0.322034	5.99974	2.36745	0.0183068	0.100727	-3.5273
GAL3ST3	-0.312961	2.88599	-2.36546	0.0184041	0.100938	-3.53177
LCN2	0.426584	7.58788	2.35356	0.018997	0.103192	-3.55847
TAGLN	0.300141	5.92455	2.3463	0.0193669	0.104489	-3.57471
VCAN	0.306688	3.80137	2.2787	0.0231232	0.117357	-3.72339
CTHRC1	0.313355	5.96688	2.25623	0.0245056	0.121865	-3.77189
VTCN1	0.389613	5.79664	2.19518	0.0286289	0.134765	-3.90125
CCL20	0.338299	3.36251	2.19422	0.0286981	0.134847	-3.90325
PRSS33	-0.359251	2.82301	-2.19201	0.0288584	0.135026	-3.90787
S100A7	0.362598	2.34292	2.18737	0.029197	0.135786	-3.91754
TFF3	0.344369	3.03106	2.1142	0.0350129	0.152117	-4.06746
HTR3A	0.360435	3.84712	2.10803	0.035546	0.153522	-4.07988
CTSK	0.330301	5.24318	2.10051	0.0362052	0.155584	-4.09497
C3	0.354729	8.1426	2.06902	0.0390794	0.163125	-4.15756
NXPH4	-0.310117	4.5222	-2.0193	0.0440118	0.176173	-4.25448
THBS2	0.322792	4.72853	1.96508	0.0499815	0.190628	-4.35753

## Sheet: Supplementary Table 4
Supplementary Table 3: The 51 genes related to OS from 303 DEGs (p < 0.05).
Id	HR	HR.95L	HR.95H	pvalue
UBC	1.34177	1.03385	1.74142	0.027091
CARD16	0.849226	0.724038	0.996059	0.0445914
HLA-F	0.870402	0.777327	0.974621	0.0161515
GCH1	0.771355	0.650298	0.914948	0.00287811
GIMAP7	0.844784	0.731838	0.975161	0.021253
CTSC	0.824011	0.700508	0.969289	0.0194669
FBL	1.21322	1.04216	1.41236	0.0126856
PCDHB6	0.821499	0.700802	0.962982	0.0152989
SSR4	0.811213	0.691766	0.951285	0.0100388
DYRK1B	1.25916	1.08453	1.46192	0.00248462
SDF2L1	0.798691	0.68915	0.925643	0.0028212
PIR	0.836958	0.735479	0.95244	0.0069576
IL2RG	0.868111	0.778583	0.967934	0.0108706
CD3D	0.827331	0.726647	0.941966	0.00419672
PSMB9	0.896244	0.82135	0.977968	0.0138802
ISG20	0.771298	0.663808	0.896193	0.00069573
CD2	0.860394	0.769158	0.962453	0.00856053
BOC	1.14175	1.00217	1.30078	0.0463158
TAP1	0.867485	0.787219	0.955935	0.00410867
GBP2	0.884655	0.792814	0.987135	0.028415
MICB	0.868507	0.770789	0.978614	0.0206157
GZMB	0.828652	0.733054	0.936716	0.00265346
SERPINB1	0.842323	0.731878	0.969435	0.0167184
IDO1	0.902602	0.834148	0.976675	0.0108821
C5AR1	1.20435	1.0459	1.38682	0.00978072
SELL	0.799846	0.700351	0.913474	0.000983276
CXCL11	0.87186	0.813482	0.934426	0.000105299
CCL8	0.895628	0.807069	0.993904	0.0379802
BATF2	0.777179	0.672205	0.898547	0.000661916
GRIK5	1.15638	1.04216	1.28311	0.00617576
CXCL13	0.835108	0.765848	0.910632	4.51748e-05
CD163	1.13075	1.00183	1.27626	0.0466356
ETV7	0.825727	0.722801	0.94331	0.00481516
VSIG4	1.16773	1.05294	1.29503	0.00331242
NFIX	1.16433	1.01738	1.33252	0.0270883
PSMB8	0.888167	0.798987	0.987302	0.0280441
SLAMF7	0.781231	0.66969	0.911349	0.00168389
GBP4	0.864589	0.783713	0.953813	0.0036883
CXCL10	0.924677	0.869725	0.983102	0.0122396
LAMP3	0.863923	0.782094	0.954314	0.00396391
GBP5	0.81111	0.710043	0.926562	0.00204699
MZB1	0.848565	0.762556	0.944276	0.00259959
CSF1R	1.11278	1.00294	1.23466	0.0438766
RSPO4	1.15782	1.04218	1.2863	0.00634409
TREM2	1.13498	1.01869	1.26456	0.0216967
ST6GALNAC1	0.914606	0.841299	0.9943	0.0362548
PTGER2	1.13037	1.01924	1.25363	0.0202937
CXCL9	0.8801	0.817936	0.946989	0.000632404
RARRES1	1.07802	1.01213	1.1482	0.0195599
IFI27	0.9339	0.874335	0.997522	0.041978
GAL3ST3	1.09405	1.00404	1.19214	0.0401795
